# Supplementary material for: Opposing Transcriptional Mechanisms Regulate Toxoplasma Development
Source: mSphere. 2017 Feb 22;2(1):e00347-16. doi: 10.1128/mSphere.00347-16 (PMC5322347; doi:10.1128/mSphere.00347-16)
Supplement: DATA SET S1 [file sph001172236sd3.xlsx]

## Sheet: Sheet1
Dataset S1 Analysis of 320 stress-induced bradyzoite genes from reference #25 Behnke et al 2008
Strains: CTG (WT), CTG-DDAP2IV-3 (OE), CTG-Δap2IV-3(KO)
	Conditions for microarray: Shield-1 (100nM)						Gray hightlight are genes plotted in Fig4
Genbank	CTG (pH7.0) (RMA Value WT)	CTG (pH7.8) (RMA Value WT)	CTG (pH8.2) (RMA Value WT)	CTG-DDAP2IV-3 (pH7.0) (RMA Value OE)	CTG-DDAP2IV-3 (pH7.8) (RMA Value OE)	CTG-Δap2IV-3(pH8.2) (RMA Value KO)	Gene description
TGME49_200350	407.661	507.081	164.037	250.195	242.179	183.619	subtilase family serine protease
TGME49_201410	1942.56	1524.49	734.814	1672.66	1533.83	515.877	protein phosphatase 2C
TGME49_201760	651.159	516.878	160.498	585.723	499.335	168.751	hypothetical protein
TGME49_201840	758.062	684.134	205.718	618.503	585.17	116.632	eukaryotic aspartyl protease
TGME49_202010	205.673	215.52	38.0479	238.239	219.063	37.9482	hypothetical protein
TGME49_202020	312.258	762.655	496.701	630.877	663.654	121.117	DnaK-TPR
TGME49_202050	18.7423	21.9064	18.2778	28.166	23.8449	21.9474	hypothetical protein
TGME49_202140	262.933	340.96	77.5164	279.449	294.779	53.2439	enoyl-CoA hydratase/isomerase family protein
TGME49_202200	4181.47	2898.67	1179.2	3033.07	2796.12	941.351	hypothetical protein
TGME49_203230	36.7699	69.6804	21.2529	37.582	33.7004	22.1843	hypothetical protein
TGME49_203930	755.906	440.087	238.998	583.821	508.44	197.971	hypothetical protein
TGME49_204500	29.735	36.7769	19.4709	43.8809	41.6139	17.7156	hypothetical protein
TGME49_205250	12.6769	11.6038	12.2462	14.3472	12.7495	22.1908	Rhoptry kinase family protein ROP18
TGME49_205360	295.194	162.695	68.4415	212.434	223.031	65.6512	hypothetical protein
TGME49_205490	345.413	405.672	62.3167	356.994	288.904	61.5546	integral membrane protein
TGME49_207130	366.645	324.799	103.779	422.306	384.854	93.3291	SRS49A (= SAG2Y)
TGME49_207140	196.991	112.54	93.6298	236.959	232.687	41.869	SRS49B (= SAG2X)
TGME49_207150	654.642	428.824	176.319	743.259	692.103	137.878	SRS49C (= SAG2D)
TGME49_207160	65.8975	62.7187	116.782	81.6063	71.9245	145.781	SRS49D (= SAG2C)
TGME49_207210	233.811	81.3043	332.683	738.825	444.703	72.998	hypothetical protein (UNK)
TGME49_207590	315.616	231.037	54.7538	236.258	229.093	67.0175	T-cell activation protein phosphatase 2C
TGME49_207600	57.2855	66.8905	34.2944	57.8083	61.2567	35.7048	tubulin delta chain
TGME49_208020	19.7635	24.1092	13.2774	28.6899	20.5188	14.1394	hypothetical protein
TGME49_208320	509.267	392.934	204.538	420.183	448.936	202.672	polynucleotide kinase-3'-phosphatase
TGME49_208380	12.617	13.5177	12.8137	15.717	16.5381	11.9039	hypothetical protein
TGME49_208430	372.019	339.844	155.068	418.647	440.216	192.017	serine proteinase inhibitor TgPI-2
TGME49_208550	267.161	446.345	37.8108	150.566	169.271	53.0623	hypothetical protein
TGME49_208730	141.499	154.918	109.374	219.504	207.6	71.7744	hypothetical protein
TGME49_208740	226.477	356.231	165.782	574.024	467.483	48.6889	microneme protein (MIC UNK)
TGME49_209750	7.16577	8.12254	8.50993	7.26666	7.46107	8.9558	hypothetical protein
TGME49_209760	12.7786	10.1843	19.8412	21.6738	19.0442	12.3417	hypothetical protein
TGME49_210370	1345.8	1071.99	363.34	1159.84	975.894	375.67	RNA helicase-1
TGME49_210420	671.289	487.246	187.297	542.905	453.718	168.527	hypothetical protein
TGME49_211290	3905.83	3513.55	1351.01	3340.56	3093.07	838.263	hypothetical protein
TGME49_212210	1024.03	1186.84	230.222	996.884	1124.95	259.037	hypothetical protein
TGME49_212920	539.331	683.567	241.038	680.497	678.537	223.84	hypothetical protein
TGME49_213450	993.009	1642.85	255.566	971.333	1153.29	341.279	hypothetical protein
TGME49_213460	20.8619	25.2156	14.8166	17.8953	17.3042	12.249	hypothetical protein
TGME49_213470	582.031	869.701	197.15	568.878	635.408	141.011	hypothetical protein
TGME49_213480	86.8308	88.524	30.8377	87.5013	92.0621	20.7766	hypothetical protein
TGME49_213880	27.6337	33.3332	16.7394	29.2717	28.1265	16.8709	hypothetical protein
TGME49_214400	150.796	117.772	39.1579	146.074	162.655	54.1079	hypothetical protein
TGME49_215770	177.272	183.704	88.2347	406.879	376.163	49.5053	Rhoptry kinase family protein ROP8 (incomplete catalytic triad)
TGME49_215910	389.567	507.414	203.624	403.702	341.773	166.746	hypothetical protein
TGME49_216140	1742.38	2005.07	95.7524	16.1973	19.3924	94.7975	ankyrin repeat-containing protein
TGME49_216460	556.246	389.314	143.342	472.261	444.739	108.506	hypothetical protein
TGME49_216490	253.289	310.578	158.613	288.598	272.06	103.98	hypothetical protein
TGME49_216620	470.799	293.455	77.0914	302.117	322.072	66.6135	EF hand domain-containing protein
TGME49_217410	246.629	251.539	114.388	294.102	288.154	63.813	hypothetical protein
TGME49_218270	1447.52	771.863	423.578	1098.65	938.889	487.036	hypothetical protein
TGME49_218520	5577.59	8411.51	2542.35	5994.98	6173.55	2558.61	microneme protein MIC6
TGME49_218740	996.615	1785.38	489.122	1132.85	1275.41	607.926	hypothetical protein
TGME49_220560	51.8497	64.1681	25.1898	53.4569	59.8527	26.2734	hypothetical protein
TGME49_221250	20.2784	17.7034	12.1613	16.6421	15.7165	15.6691	hypothetical protein
TGME49_221310	196.199	136.415	43.5325	154.737	148.413	46.5907	aminopeptidase N
TGME49_221540	330.24	277.629	62.4534	263.308	207.359	60.3476	hypothetical protein
TGME49_221840	334.695	402.376	143.732	445.427	420.876	72.3593	hypothetical protein
TGME49_222100	1186.22	847.253	274.505	904.871	862.607	236.36	hypothetical protein
TGME49_222370	51.4274	36.3224	27.5675	84.7434	97.0827	34.0233	SRS13
TGME49_223060	362.528	418.192	172.236	382.39	364.871	69.4729	MORN repeat-containing protein
TGME49_223550	83.3177	172.411	77.4508	184.069	181.594	46.3656	hypothetical protein
TGME49_223850	226.425	277.404	72.9909	326.184	275.764	52.028	hypothetical protein
TGME49_223920	2555.18	1585.89	874.537	1963.37	1701.44	621.62	hypothetical protein
TGME49_224170	93.3325	103.607	57.053	101.482	104.62	46.1082	SRS domain-containing protein
TGME49_224180	99.0404	125.811	38.1847	90.9943	93.5201	45.9285	ankyrin repeat-containing protein
TGME49_224570	485.163	269.718	81.8587	353.045	346.159	80.9803	hypothetical protein
TGME49_224710	237.156	155.202	114.979	278.965	264.027	93.7848	vacuolar sorting receptor protein
TGME49_224760	532.541	1091.8	163.942	453.898	459.178	76.7467	SRS40E (= SRS4)
TGME49_225150	1402.05	962.958	273.143	1126.16	1048.57	266.914	hypothetical protein
TGME49_225290	428.634	294.282	128.822	310.321	320.212	65.5982	nucleoside-triphosphatase
TGME49_225320	859.946	557.088	220.142	725.715	747.086	187.808	hypothetical protein
TGME49_225330	482.133	313.749	91.124	346.375	327.108	79.159	hypothetical protein
TGME49_225540	489.769	979.926	214.165	695.529	731.539	181.67	hypothetical protein
TGME49_225860	379.038	261.716	82.8694	318.175	301.29	113.241	hypothetical protein
TGME49_226420	777.058	721.123	314.493	854.12	851.215	216.958	oligoendopeptidase F
TGME49_226690	222.962	166.858	66.5134	182.319	174.235	76.6678	hypothetical protein
TGME49_226710	1312.17	795.419	309.085	1025.46	871.996	215.148	hypothetical protein
TGME49_226770	223.167	137.649	28.555	150.002	123.263	35.6701	cGMP-inhibited 3'
TGME49_227000	465.052	336.709	89.5872	375.033	358.537	65.355	hypothetical protein
TGME49_227430	23.6458	29.9891	57.707	151.481	148.577	32.8774	hypothetical protein
TGME49_227810	8472.18	5192.1	2798.61	6820.34	6123.81	1616.17	Rhoptry kinase family protein ROP11 (incomplete catalytic triad)
TGME49_228160	15.046	13.0544	20.141	14.6568	12.9527	38.4628	serine/threonine protein phosphatase
TGME49_229010	740.386	534.573	127.946	592.741	509.986	99.872	hypothetical protein
TGME49_229500	178.064	122.691	74.055	147.968	129.073	103.899	hypothetical protein
TGME49_229680	83.8201	86.3392	44.48	87.4692	76.2036	47.5745	hypothetical protein
TGME49_229720	40.2406	43.8304	33.9295	35.9726	35.1487	43.9238	hypothetical protein
TGME49_230130	35.9631	31.8924	27.9794	35.7897	29.5024	20.9794	hypothetical protein
TGME49_230160	12618.3	15396.3	5903.58	11707.5	12050.8	5699.61	hypothetical protein
TGME49_230350	847.196	552.335	254.461	642.686	574.934	230.4	hypothetical protein
TGME49_230360	60.7805	42.8347	26.3021	47.1215	42.3872	37.9902	hypothetical protein
TGME49_230370	15.3411	15.1163	10.8005	14.3198	14.6113	10.6374	hypothetical protein
TGME49_230470	1438.39	1322.47	626.253	1385.48	1154.74	227.019	Rhoptry kinase family protein ROP46
TGME49_230980	130.707	104.721	54.7716	132.624	94.9299	58.8782	myosin head motor domain-containing protein TgMyo I
TGME49_231840	350.794	261.788	120.338	256.104	256.485	111.529	tola protein.
TGME49_231880	13.9453	12.0718	18.0468	14.0722	12.452	17.6778	glutamine/glutamic acid rich protein
TGME49_232020	143.54	111.315	33.7146	120.966	126.507	45.3503	hypothetical protein
TGME49_232350	6387.91	7498.43	2059.96	5975.51	6009.48	1336.9	lactate dehydrogenase
TGME49_232590	272.54	288.843	119.465	252.217	248.599	94.1644	gamma-glutamylcysteine synthetase
TGME49_233030	906.838	773.826	161.024	788.205	668.117	159.627	myosin-A docking protein
TGME49_233450	3910.18	5294.72	1285.04	3618.72	3501.13	741.084	SRS29A (= SRS1)
TGME49_234540	622.622	427.091	146.974	540.053	505.522	121.559	hypothetical protein
TGME49_235500	507.458	844.901	197.752	538.309	576.748	94.8016	hypothetical protein
TGME49_235860	246.147	155.6	88.7304	183.2	165.838	35.7933	subtilisin-like protease
TGME49_236010	1239.23	1431.79	505.877	1127.61	1121.95	384.486	prenylcysteine oxidase
TGME49_236070	1343.85	1782.84	586.616	1755.3	1703	438.858	pyrroline-5-carboxylate reductase
TGME49_237090	16.4368	19.6742	16.3646	18.3701	18.0963	19.127	hypothetical protein
TGME49_237180	1365.29	1215.41	478.312	1162.17	1025.98	383.864	hypothetical protein
TGME49_237190	88.018	57.4906	25.7372	89.334	75.0918	36.6961	hypothetical protein
TGME49_237820	106.893	83.0603	34.6175	125.572	87.3402	29.9083	hypothetical protein
TGME49_238200	525.824	445.604	296.56	462.182	461.186	320.225	alpha/beta hydrolase fold domain containing protein
TGME49_238210	146.277	255.003	82.7985	299.3	218.247	76.7459	microneme protein
TGME49_238440	17.6556	18.4393	27.1502	67.6337	41.2917	19.4682	SRS22A
TGME49_239020	339.749	351.722	97.2975	367.225	342.545	91.5889	ATP-binding cassette protein subfamily B member 2
TGME49_240090	159.746	277.725	45.0134	197.78	177.552	41.0247	Rhoptry kinase family protein ROP34
TGME49_240470	57.8325	90.7726	61.5359	120.14	148.891	32.4955	hypothetical protein
TGME49_240930	67.5758	63.8344	47.0921	99.1729	90.3843	44.9072	molybdenum cofactor biosynthesis protein c
TGME49_240950	321.218	204.942	139.399	231.229	243.947	189.199	hypothetical protein
TGME49_241150	816.27	592.913	372.543	620.816	672.144	325.155	hypothetical protein
TGME49_242230	3389.2	2231.08	1201.88	2239.11	2394.41	481.094	Rhoptry kinase family protein ROP29
TGME49_243200	1029.96	515.13	112.404	647.917	628.297	139.154	hypothetical protein
TGME49_243470	205.933	306.911	108.546	62.9164	65.5132	71.9903	hypothetical protein
TGME49_243690	4008.01	2827.73	1220.95	3094.05	2774.72	769.723	hypothetical protein
TGME49_243720	34.8646	38.613	23.6621	44.6998	45.1738	20.67	peroxisomal biogenesis factor 11 domain-containing protein
TGME49_243940	289.53	291.659	109.624	299.732	313.716	85.4383	hypothetical protein
TGME49_244330	28.8015	33.3591	28.812	42.934	52.9966	33.3057	hypothetical protein
TGME49_244500	881.434	490.349	119.074	678.416	666.751	123.792	tubulin-tyrosine ligase family protein
TGME49_246070	32.4746	29.2177	22.666	45.6122	39.7652	23.141	SRS56A
TGME49_247400	1209.66	2381.92	741.889	1759.6	1722.29	511.714	hypothetical protein
TGME49_247530	3962.98	5697.82	1720.34	4806.37	4619.73	1053.26	hypothetical protein
TGME49_247740	133.178	152.988	69.7167	147.064	164.923	45.8789	RNA methyltransferase
TGME49_249150	191.453	288.749	40.569	105.422	85.4243	39.822	PAN domain-containing protein
TGME49_249300	916.35	1154.03	284.574	904.752	970.602	261.486	hypothetical protein
TGME49_249540	46.8863	72.6241	24.1116	69.9205	53.6082	24.2718	hypothetical protein
TGME49_249570	2512.36	1305.76	649.042	2508.05	1482.5	612.835	hypothetical protein
TGME49_249770	142.258	147.318	51.7722	154.289	145.641	73.2946	hypothetical protein
TGME49_250120	212.1	517.182	100.367	237.196	218.541	159.73	hypothetical protein
TGME49_250360	168.123	346.21	147.388	234.179	215.067	159.427	esterase
TGME49_250760	21.4503	24.0443	14.1634	22.4429	22.1148	17.9998	PPR repeat-containing protein
TGME49_251490	195.838	201.76	43.0269	207.571	196.642	53.3984	hypothetical protein
TGME49_251540	1769.4	2058.79	632.248	1603.4	1528.34	369.633	GRA9 protein
TGME49_252200	279.223	199.777	71.8413	284.278	239.322	60.9955	zinc finger DHHC domain-containing protein
TGME49_252360	1863.29	1321.29	356.823	1438.22	1304.34	419.969	Rhoptry kinase family protein ROP24 (incomplete catalytic triad)
TGME49_252640	29.6228	34.9152	32.5997	73.6321	60.0253	21.629	TgPMA1
TGME49_253330	1018.14	591.419	263.877	707.776	569.065	56.4972	Rhoptry kinase family protein
TGME49_253340	14.8916	19.8159	14.6777	15.8502	15.2809	10.9654	hypothetical protein
TGME49_254040	193.149	130.838	130.085	146.004	146.967	128.81	hypothetical protein
TGME49_254060	20.0223	22.6687	24.2145	29.1912	40.4946	22.1767	SRS14
TGME49_254470	1125.64	1765.3	497.951	1176.97	1317.98	355.539	hypothetical protein
TGME49_254660	1371.62	1306.21	312.561	1310.11	1436.95	326.558	ankyrin repeat-containing protein
TGME49_254670	1108.18	1034.84	255.509	1139.76	1152.03	271.492	hypothetical protein
TGME49_254880	1472.31	881.739	426.298	1156.03	1141.52	327.179	alpha-galactosidase A
TGME49_254890	59.9487	47.4062	38.1516	115.464	138.473	38.4238	hypothetical protein
TGME49_256030	935.657	695.866	280.41	835.887	747.948	283.96	hypothetical protein
TGME49_257550	544.124	341.112	91.9026	453.01	446.753	83.1755	hypothetical protein
TGME49_257570	25.928	25.1276	21.446	30.4237	26.6656	24.4588	hypothetical protein
TGME49_257760	267.765	349.362	61.0205	282.975	284.509	36.0262	hypothetical protein
TGME49_258360	1684.18	1163.38	386.391	1578.67	1352.57	307.676	hypothetical protein
TGME49_258560	101.707	104.627	34.9673	93.3701	103.348	29.4736	hypothetical protein
TGME49_258590	117.039	89.1043	20.1384	90.1142	98.1558	22.8255	hypothetical protein
TGME49_258660	6523.33	4838.44	2088.77	5712.02	5348.17	1442.98	rhoptry protein 6
TGME49_258700	300.856	229.614	98.7121	249.95	232.625	109.395	hypothetical protein
TGME49_258800	45.3726	31.3114	23.0778	46.2418	39.1351	23.2359	Rhoptry kinase family protein ROP31
TGME49_259020	58.8078	58.8397	184.783	737.092	512.01	40.7299	bradyzoite antigen (BAG1)
TGME49_259700	1404.22	1290.87	407.537	1219.48	1138.32	303.576	hypothetical protein
TGME49_260190	151.272	153.103	41.9065	163.251	190.001	22.3329	microneme protein
TGME49_260440	2250.45	3104.06	1514.99	2806.44	3197.75	1019.77	46 kDa FK506-binding nuclear protein
TGME49_260580	248.85	150.988	50.9524	233.125	191.83	44.6549	hypothetical protein
TGME49_261650	261.85	261.477	152.401	315.506	304.804	103.742	hypothetical protein
TGME49_261740	18627.3	16857.5	7472.67	17332.8	16314	7670.01	hypothetical protein
TGME49_262050	5704.09	4572.61	2122.73	4938.21	4513.41	840.916	Rhoptry kinase family protein ROP39
TGME49_262730	807.371	654.504	241.298	761.706	703.547	190.909	Rhoptry kinase family protein ROP16
TGME49_262950	107.037	72.9628	41.699	95.6433	91.7936	43.3407	enterophilin-2L
TGME49_262970	124.355	137.108	32.8457	181.289	143.58	36.4343	zinc finger (CCCH type) protein
TGME49_263270	473.783	461.811	209.914	492.731	463.429	168.283	glycerophosphoryl diester phosphodiesterase family domain containing protein
TGME49_264150	24.1626	28.5164	15.7216	49.1904	40.9708	17.2081	hypothetical protein
TGME49_264590	44.9471	70.8585	26.6074	55.329	51.9141	22.3644	hypothetical protein
TGME49_264600	2198.33	1454.31	647.226	2040.44	1829.65	480.222	hypothetical protein
TGME49_264630	23.2924	21.6041	23.4356	58.0814	41.5926	29.0004	hypothetical protein
TGME49_265070	312.382	192.558	73.2531	250.724	237.068	72.5738	hypothetical protein
TGME49_265420	600.667	482.171	133.328	561.289	491.331	117.787	hypothetical protein
TGME49_265650	368.79	229.223	80.4665	251.262	246.742	75.8222	hypothetical protein
TGME49_266270	28.5098	30.9122	19.6968	35.8214	36.2111	14.1393	2-methylbutyryl-CoA dehydrogenase
TGME49_266320	506.297	297.493	146.284	364.441	376.863	131.729	hypothetical protein
TGME49_266680	362.972	429.442	160.551	390.549	421.01	134.228	hypothetical protein
TGME49_266970	1181.58	1203.08	386.911	1186.58	1193.6	330.423	hypothetical protein
TGME49_267130	73.7432	127.559	72.4992	121.698	124.793	50.5783	SRS38A
TGME49_267460	15.7072	15.352	12.7434	14.3862	14.1473	9.60963	hypothetical protein
TGME49_267470	74.9818	117.83	38.9777	138.739	139.913	63.655	hypothetical protein
TGME49_267670	75.4343	100.208	47.49	148.013	138.363	51.6214	hypothetical protein
TGME49_267980	10.1453	11.0888	11.2563	10.71	11.4596	10.713	hypothetical protein
TGME49_268360	139.885	106.627	79.3541	236.215	233.293	25.6499	hypothetical protein
TGME49_268760	1930.45	1952.45	601.914	1701.81	1580.9	442.328	hypothetical protein
TGME49_268860	12.1707	12.5966	17.2054	34.5423	28.3494	11.2918	enolase 1
TGME49_269300	18.0116	15.1958	13.4836	15.9632	15.1403	10.1432	lipase domain-containing protein
TGME49_269310	13.3682	13.8727	13.8899	13.3863	11.9694	14.2473	D13
TGME49_269340	2312.74	1521.53	614.185	1651.42	1572.95	416.303	hypothetical protein
TGME49_269600	1000.58	908.225	360.652	917.354	1001.55	126.422	biotin carboxyl carrier protein
TGME49_269610	123.358	121.139	28.5071	130.088	143.547	30.1721	hypothetical protein
TGME49_269870	2392.8	1414.12	635.439	1616.61	1501.67	468.74	hypothetical protein
TGME49_270160	192.981	167.41	54.1477	174.2	166.744	41.0991	hypothetical protein
TGME49_270260	21.9286	44.296	19.7462	37.2843	35.1198	18.9853	hypothetical protein
TGME49_270700	272.925	633.459	101.291	422.634	514.154	117.335	hypothetical protein
TGME49_271070	51.0919	40.4751	21.3051	46.4296	55.7967	22.0285	cysteine protease domain containing protein
TGME49_271270	1409.43	1125.74	698.264	1221.76	1068.29	576.528	hypothetical protein
TGME49_271320	208.028	172.989	58.2139	216.53	202.498	66.6217	hypothetical protein
TGME49_271770	74.3073	68.6401	29.7773	65.2976	67.485	25.5839	hypothetical protein
TGME49_272440	68.609	48.1653	23.5223	46.2719	44.4858	22.6723	hypothetical protein
TGME49_273130	1094.69	799.251	488.721	873.288	848.749	392.535	SRS30A
TGME49_273980	320.415	352.184	219.698	960.002	837.272	107.943	hypothetical protein
TGME49_274140	69.272	93.7484	26.0682	67.0691	79.3556	28.8177	RNA recognition motif-containing protein
TGME49_274170	60.6413	82.5833	56.5613	137.454	107.945	40.7125	protein kinase (incomplete catalytic triad)
TGME49_275980	225.239	241.068	66.062	179.121	197.592	47.1055	ubiquinone biosynthesis protein COQ4
TGME49_276130	402.605	360.474	102.905	360.318	309.477	125.561	cathepsin C2 (TgCPC2)
TGME49_276930	2427.98	3077.19	1088.33	2839.6	3128.62	606.984	hypothetical protein
TGME49_277730	38.8289	48.6504	49.9727	55.5093	44.7662	52.0175	hypothetical protein
TGME49_278080	253.902	315.959	249.173	385.851	403.184	129.23	hypothetical protein
TGME49_278370	27.6241	26.9785	17.3336	31.3821	32.3843	33.8851	hypothetical protein
TGME49_278390	15.1933	11.7992	24.0294	16.9789	20.3278	48.9539	hypothetical protein
TGME49_278980	24.8885	27.2616	18.0437	39.2922	36.5134	16.2994	hypothetical protein
TGME49_280480	567.873	395.553	149.501	464.72	493.302	151.137	calmodulin
TGME49_280570	4292.89	3524.08	3175.13	5796.8	5319.56	679.595	bradyzoite surface antigen
TGME49_280580	4454.94	2986.6	1075.82	3099.33	3278.92	273.7	p18 surface antigen
TGME49_280670	1065.76	715.626	419.234	910.749	773.929	241.305	hypothetical protein
TGME49_281790	122.806	129.202	37.1347	151.841	101.365	59.4302	Rhoptry kinase family protein ROP45 (incomplete catalytic triad)
TGME49_284310	18.7083	17.8583	11.5851	22.0707	19.362	14.9451	hypothetical protein
TGME49_284420	41.5863	47.3851	14.0827	49.1831	48.1339	13.5593	hypothetical protein
TGME49_285290	752.359	495.131	171.2	556.387	550.191	147.263	hypothetical protein
TGME49_285650	64.1985	48.5706	39.2623	53.8207	54.4671	61.8619	hypothetical protein
TGME49_285860	175.379	91.8741	39.3818	262.525	298.969	103.459	SRS20C
TGME49_285870	5719.36	4336.39	1620.79	6194.42	6130.06	946.503	SRS20A
TGME49_286000	60.6292	131.885	40.3028	132.164	141.28	34.7559	hypothetical protein
TGME49_286150	25.7244	28.7184	23.8813	32.7606	37.358	13.5734	PAN domain-containing protein
TGME49_286500	691.038	322.695	191.756	454.613	430.921	149.357	hypothetical protein
TGME49_286580	1237.05	1103.71	403.479	1206.86	994.48	467.058	lysophospholipase
TGME49_286670	260.931	274.622	77.1028	229.356	260.76	61.0149	hypothetical protein
TGME49_286740	108.613	163.232	29.9408	130.715	112.173	27.8391	microneme protein
TGME49_287970	583.14	341.701	153.852	413.137	384.851	198.679	hypothetical protein
TGME49_288000	256.721	328.16	63.8173	258.566	259.448	58.7593	hypothetical protein
TGME49_288690	85.9529	127.401	29.1706	134.089	99.4724	26.52	DnaJ domain-containing protein
TGME49_289620	2088.23	3341.61	903.87	2345.14	2531.27	718.727	cathepsin C
TGME49_290970	475.308	227.555	267.781	811.606	563.459	93.3358	serine palmitoyltransferase
TGME49_290980	312.925	322.758	64.5557	235.639	250.696	80.8989	aminotransferase domain-containing protein
TGME49_291040	29.8843	17.6039	34.3699	117.679	68.2798	18.2135	lactate dehydrogenase (LDH2)
TGME49_291910	12.6917	15.9446	9.76428	17.8475	15.7662	10.5303	hypothetical protein
TGME49_291960	6411.67	4380.21	1864.22	5333.37	4821.65	1423.17	Rhoptry kinase family protein ROP40 (incomplete catalytic triad)
TGME49_293280	16.2416	19.3949	27.4901	21.1327	18.0745	22.9476	hypothetical protein
TGME49_293430	4002.27	3083.82	1144.27	3020.92	2660.13	984.491	hypothetical protein
TGME49_293540	551.809	407.899	127.795	478.031	388.881	107.884	hypothetical protein
TGME49_293780	820.918	656.908	232.057	594.335	505.991	89.2318	hypothetical protein
TGME49_293790	61.5399	50.0569	37.7012	82.8476	62.8353	28.148	hypothetical protein
TGME49_293810	96.5855	120.3	34.1685	87.1495	80.8672	31.5494	2-methylisocitrate lyase
TGME49_294410	21.7605	28.6953	19.5946	23.994	19.2637	21.343	hypothetical protein
TGME49_294570	45.8468	43.3256	42.8175	49.3942	43.229	27.9365	rhodanese-like domain containing protein
TGME49_294610	568.12	407.097	144.267	474.129	379.943	190.255	hypothetical protein
TGME49_294790	4783.75	4342.67	2273.79	5131.58	4643.21	1738.86	hypothetical protein
TGME49_295390	11.9736	9.95841	11.8371	11.6195	11.4716	13.1135	hypothetical protein
TGME49_295950	10.3265	10.3336	11.1008	9.83643	10.2691	10.9125	hypothetical protein
TGME49_295960	22.698	30.6878	21.382	19.507	18.285	40.4152	hypothetical protein
TGME49_297070	2350.88	1572.03	379.391	1706.85	1595.73	322.838	duplicated carbonic anhydrase
TGME49_297120	1166.86	693.59	304.829	855.713	913.119	238.494	hypothetical protein
TGME49_297860	488.849	319.075	155.379	440.474	403.163	150.37	hypothetical protein
TGME49_297960	1168.64	804.089	252.763	967.178	829.103	276.063	hypothetical protein
TGME49_299060	600.213	400.785	207.709	500.846	444.842	169.243	sodium/hydrogen exchanger
TGME49_300100	274.395	234.404	46.37	229.397	184.437	43.3328	rhoptry neck protein 2
TGME49_300130	33.1187	37.1883	21.1219	62.5132	60.8242	39.7643	apical membrane antigen
TGME49_300290	131.227	105.058	50.7446	96.7224	113.033	82.7269	SNARE domain-containing protein
TGME49_301160	532.76	416.964	194.549	631.678	661.31	83.1655	SRS19C (= SRS7)
TGME49_301240	12.5902	12.6241	10.6623	15.8157	13.1772	12.4123	hypothetical protein
TGME49_301350	30.9178	20.0506	35.5059	35.5594	26.7004	19.2228	hypothetical protein
TGME49_301420	2050.74	1200.05	623.998	1634.16	1334.03	516.487	hypothetical protein
TGME49_304670	330.491	241.615	70.1615	307.41	251.17	59.7379	internalin
TGME49_304930	548.61	539.875	187.258	582.839	573.391	120.896	hypothetical protein
TGME49_304940	1504.86	1401.26	825.049	1495.75	1539.22	250.225	hypothetical protein
TGME49_305050	4173.08	4122.19	1133.81	4815.43	4628.56	1193.15	calmodulin
TGME49_305100	14.1225	17.1736	11.8746	13.2249	13.1088	13.7593	hypothetical protein
TGME49_305270	678.294	366.466	129.521	517.166	448.471	112.715	hypothetical protein
TGME49_305460	968.458	954.008	493.126	1290.07	1337.73	131.835	methionine aminopeptidase
TGME49_305510	2006.35	1436.53	521.357	1382.98	1338.06	328.839	hypothetical protein
TGME49_305590	524.561	324.531	75.5045	420.583	393.912	68.9599	ABC transporter
TGME49_306060	4946.44	3573.39	1359.38	3330.06	2916.54	945.054	hypothetical protein
TGME49_306230	99.8679	116.003	46.3406	101.553	96.5957	54.0159	hypothetical protein
TGME49_306340	219.884	219.849	141.662	192.598	162.636	62.3648	dynein gamma chain
TGME49_306450	55.0335	76.5194	26.8789	100.644	130.12	24.0105	short chain dehydrogenase family protein
TGME49_306510	21.7311	31.1505	25.3468	45.4369	38.1691	23.2771	hypothetical protein
TGME49_306620	22.1579	17.2174	19.9693	20.1414	19.5668	21.7005	AP2IX-9
TGME49_307830	343.866	470.839	124.992	384.637	493.221	157.701	hypothetical protein
TGME49_309860	116.84	52.1732	49.3283	77.5125	74.8217	55.6312	hypothetical protein
TGME49_309930	237.613	188.12	77.5089	229.974	198.613	43.0062	alpha-N-acetylgalactosaminidase
TGME49_310010	1391.7	997.404	435.07	1116.54	1090.45	352.892	sushi domain-containing protein / SCR repeat-containing protein
TGME49_310100	95.9369	70.9837	45.9359	83.3255	91.2893	30.4479	GPI mannosyltransferase 1
TGME49_310240	357.894	258.689	127.9	287.342	243.438	126.9	hypothetical protein
TGME49_311100	1484.48	2194.86	519.272	1324.64	1298.61	297.51	zinc finger (CCCH type) protein
TGME49_311370	161.309	248.824	104.952	252.827	340.649	46.9083	methylmalonate-semialdehyde dehydrogenase
TGME49_311470	2676.6	1740.74	734.339	2002.86	1841.29	595.659	hypothetical protein
TGME49_312150	2927.58	2105.47	1063.03	2369.09	2292.26	750.517	hypothetical protein
TGME49_312320	333.721	153.882	254.614	606.674	445.439	93.7619	hypothetical protein
TGME49_312950	1022.19	598.467	201.271	746.713	796.704	211.166	hypothetical protein
TGME49_313050	83.0967	132.454	51.8209	121.983	86.9166	32.1515	short-chain dehydrogenase/reductase family protein
TGME49_313780	680.385	419.362	116.641	560.271	506.469	105.782	hypothetical protein
TGME49_313840	15.7966	13.9018	15.0186	15.0356	15.6202	15.5169	hypothetical protein
TGME49_314250	85.2154	144.464	252.852	1197.51	1395.85	122.48	bradyzoite rhoptry protein BRP1
TGME49_315210	1524.76	892.99	257.588	1069.73	924.51	261.638	rhoptry protein
TGME49_315220	1660.1	1150.73	511.664	1263.41	1127.84	445.499	rhoptry protein
TGME49_315470	257.63	160.503	37.3017	194.129	183.454	41.0878	hypothetical protein
TGME49_315490	603.357	507.943	138.131	534.459	498.711	143.42	hypothetical protein
TGME49_315500	955.901	528.806	344.247	739.909	680.24	329.22	hypothetical protein
TGME49_315510	610.207	407.143	226.063	479.018	431.281	201.319	hypothetical protein
TGME49_316260	1871.7	1203.34	648.301	1672.84	1392.71	504.369	hypothetical protein
TGME49_316280	2566.93	1734.14	954.117	2028.3	1936.76	706.683	hypothetical protein
TGME49_316580	8.73408	10.6709	9.49016	9.49382	9.66075	9.19416	hypothetical protein
TGME49_318610	12.4703	13.459	152.158	5568.23	5063.3	16.1148	AP2IV-3
TGME49_318660	1769.91	1833.42	641.025	1839.57	1737.06	415.367	protein phosphatase 2C
TGME49_318680	20.2441	23.5922	14.4587	25.2799	21.1972	15.5012	3',5'--cyclic-nucleotide phosphodiesterase, putative
TGME49_319350	1540.19	1222.5	507.472	1117.83	1130.46	428.245	SRS domain containing protein
TGME49_319360	54.6212	181.533	62.2909	189.81	193.863	62.74	SRS17
TGME49_320180	10.3924	11.3154	16.4353	13.315	13.552	33.9671	SRS16C (= BSR4, P36)
TGME49_320620	184.502	97.0956	92.4835	143.142	180.289	61.7179	queuine tRNA-ribosyltransferase
TGME49_320630	1400.16	1248.34	301.105	1056.01	1066.56	274.393	choline kinase
TGME49_321470	14.7092	14.4357	28.5127	16.8445	16.7605	32.0377	SRS12D
TGME49_321480	221.15	316.918	87.1105	198.889	159.7	81.0126	SRS12B
