# Supplementary material for: Opposing Transcriptional Mechanisms Regulate Toxoplasma Development
Source: mSphere. 2017 Feb 22;2(1):e00347-16. doi: 10.1128/mSphere.00347-16 (PMC5322347; doi:10.1128/mSphere.00347-16)
Supplement: DATA SET S2 [file sph001172236sd4.xlsx]

## Sheet: Sheet1
Dataset S2 Many of the 42 mRNAs altered by the overexpression of DDHA-AP2IV-3 are highly expressed in merozoites and/or sporozoites. Data in columns B-G are percentile values, which provides a relative comparison to all mRNAs expressed in each sample. Percentile values for columns B and C were determined in the current analysis, whereas percentiles for columns D-G were obtained from each Gene Rec…
Genbank	CTG parent pH7.0	DDHA-AP2IV-3 plus Shield 1 pH7.0	ME49 tachyzoite pH7.0	ME49 bradyzoite pH8.2	M4 merozoite pH7.0	M4 sporozoite pH7.0	Gene description	Fold change CTG parent vs DDHA-AP2IV-3	elevated in DDHA-AP2IV-3 and merozoites	elevated in DDHA-AP2IV-3 and sporozoites
TGME49_318610	10.3	97.5	9.1	71.5	71.36	91.21	AP2IV-3	446.519	X	X
TGME49_314250	47	91.4	67.6	96.5	97.79	76.85	bradyzoite rhoptry protein BRP1	14.0527	X	X
TGME49_259020	41.3	87	58.1	99.8	13.1	69.95	bradyzoite antigen (BAG1)	12.5339		X
TGME49_227430	28	58.8	46	86.7	14.81	29.09	hypothetical protein	6.40627
TGME49_291040	32.1	53.2	55.4	99.7	8.97	38.9	lactate dehydrogenase (LDH2)	3.93781
TGME49_238440	21.2	43.1	7.4	80.9	90.68	70.81	SRS22A	3.83072	X	X
TGME49_319360	40.2	63.7	23.2	83.7	64.27	36.77	SRS17	3.47502	X
TGME49_207210	67.2	87	70.1	99.9	18.75	5.79	hypothetical protein (UNK)	3.15992
TGME49_273980	73.5	89.5	33.7	90.4	99.88	5.79	hypothetical protein	2.99612	X
TGME49_208740	66.6	83.9	72.6	99.7	15.45	99.72	microneme protein (MIC UNK)	2.53458		X
TGME49_264630	27.7	40.7	27.1	88.8	52.35	72.88	hypothetical protein	2.49358	X	X
TGME49_252640	32	44.7	24.9	95.5	4.4	77.35	TgPMA1	2.48566		X
TGME49_220560	39.7	54.6	17.5	29.2	9.77	74.07	hypothetical protein	2.37838		X
TGME49_215775	60.9	78.7	99.6	97.2	94.62	87.17	Rhoptry kinase family protein ROP8	2.29523	X	X
TGME49_274170	41.8	56.5	15	78.9	90.11	44.63	protein kinase	2.26668	X
TGME49_286000	41.8	55.7	26.8	67.2	76.18	22.96	hypothetical protein	2.17988	X
TGME49_306510	26.4	37.2	22.2	73.5	57.66	81.12	hypothetical protein	2.09087	X	X
TGME49_240470	41	53.7	19.3	83.1	13.6	66.05	hypothetical protein	2.07738		X
TGME49_238210	56.9	73.2	53.4	85	64.31	41.69	microneme protein	2.04612	X
TGME49_264150	28.4	38.3	17	49.5	10.8	5.79	hypothetical protein	2.03581
TGME49_202020	72.9	85.3	60	94.3	8.8	49.08	DnaK-TPR	2.02037
TGME49_267670	45	58.3	38.8	84.7	73.69	72.87	hypothetical protein	1.96214	X	X
TGME49_254890	41.5	52.9	22	72.2	76.01	5.79	hypothetical protein	1.92605	X
TGME49_300130	33.5	41.7	18.4	69.5	78.18	57.37	apical membrane antigen	1.88755	X	X
TGME49_267470	44.9	56.7	34.2	90.6	94.31	33	hypothetical protein	1.85031	X
TGME49_312320	74.4	84.8	77.2	99.2	N/A	N/A	hypothetical protein	1.81791
TGME49_268360	56	68.4	74.4	47	12.65	31.29	hypothetical protein	1.68864	X
TGME49_267130	44.6	54	50.7	93.8	46.34	83.9	SRS38A	1.65029		X
TGME49_222370	39.3	47.2	17.1	94	35.5	12.11	SRS13	1.64783
TGME49_278975	29	35	26	92.6	47.33	59.68	hypothetical protein	1.57873	X	X
TGME49_311370	59	69.8	14.8	93.1	60.42	74.51	methylmalonate-semialdehyde dehydrogenase	1.56734	X	X
TGME49_288690	47.2	56	16.4	26.3	N/A	N/A	DnaJ domain-containing protein	1.56003
TGME49_208730	56.3	66.8	92	99.6	9.85	60.05	hypothetical protein	1.55128		X
TGME49_244335	31.4	36.3	15.7	48.5	16.84	45.28	hypothetical protein	1.5443
TGME49_277730	35.7	40.1	26.4	55.8	16.41	69.92	hypothetical protein	1.50722		X
TGME49_250360	59.8	68.2	65.5	91.4	73.26	55.81	esterase	1.4929	X	X
TGME49_309860	52.5	45.5	39.8	86.1	63.01	86.66	hypothetical protein	0.663407
TGME49_216620	80.5	73.5	69.8	47.2	28.41	17.69	EF hand domain-containing protein	0.641711
TGME49_243200	89.9	85.6	90	79.6	69.15	34.52	hypothetical protein	0.629073
TGME49_249150	62.6	51.1	12.4	23.7	77.4	19.45	PAN domain-containing protein	0.550643
TGME49_243470	64.3	41.9	37	95.7	42.3	24.49	hypothetical protein	0.305519
TGME49_216140	93.5	17.8	22.1	96.8	27.34	54.48	ankyrin repeat-containing protein	0.00929607
