# Supplementary material for: Opposing Transcriptional Mechanisms Regulate Toxoplasma Development
Source: mSphere. 2017 Feb 22;2(1):e00347-16. doi: 10.1128/mSphere.00347-16 (PMC5322347; doi:10.1128/mSphere.00347-16)
Supplement: DATA SET S3 [file sph001172236sd5.xlsx]

## Sheet: Strain Chart
Published parent and trangenic strains used in this study
Designated name in this study	Genotype	Reference
Prugniaud (Pru)	Type II strain with Δhxgprt	Martrou, 1965
Prugniaud-Δku80 (PruQ)	Type II strain with Δhxgprt, Δku80	Fox, 2011
CTG	Type III strain	ATCC#: 50842
Transgenic strains produced for this study
Name in this study	experimental use	Parent strain source for producing the transgenic	Transgene/selectable marker	Drug Selection	Clone #
PruQ-AP2IV-3HA	endogenous expression of AP2IV-3	PruQ	endogenous promoter::AP2IV-3(3xHA)/DHFR-TS	pyrimethamine	D8
PruQ-AP2IX-9myc-AP2VI-3HA	endogenous expression of AP2IX-9	PruQ-AP2IV-3HA	endogenous promoter::AP2VI-1(3xHA)/DHFR-TS	pyrimethamine	A2, A3
CTG-DDAP2IV-3	conditional expression of AP2IV-3	CTG	tub::(DD-3xHA)-AP2IV-3/sagCAT	chloramphenicol	C4. D4
CTG-BAG1-Luc	expressing BAG1::firefly luciferase transgene	CTG	PC3	pyrimethamine	A4, B2
CTG-DDAP2IV-3-BAG1-Luc	expressing BAG1::firefly luciferase transgene	CTG-DDAP2IV-3	PC3	pyrimethamine	A3, B2, C5
Pru-Δap2IV-3	knockout of AP2IV-3	Pru	3Frag-AP2IV-3KO/DHFR-TS	pyrimethamine	A9, A10
Pru-Δap2IX-9	knockout of AP2IX-9	Pru	3Frag-AP2IX-9KO/DHFR-TS	pyrimethamine	A2, C2
CTG-Δap2IV-3	knockout of AP2IV-3	CTG	3Frag-AP2IV-3KO/DHFR-TS	pyrimethamine	A3, A6
CTG-DDAP2IV-3-BAG1-Luc457	expressing BAG1::firefly luciferase transgene	CTG-DDAP2IV-3	PC3	pyrimethamine	A10, B5, C6

## Sheet: Oligonucleotides
Oligonucleotide function	Gene/locus	Orientation	Oligonucleotides (5'->3')
Tagging of endogenous gene loci with 3xHA or myc epitope tags
LIC 5' primer for AP2IX-9	AP2IX-9	Forward	TACTTCCAATCCAATTTAATGCAGTGCTTGCGGCTCTCTGATGA
LIC 3' primer for AP2IX-9	AP2IX-9	Reverse	TCCTCCACTTCCAATTTTAGCGGCTGACGTTGTTCGCGC
LIC 5' primer for AP2IV-3	AP2IV-3	Forward	TACTTCCAATCCAATTTAATGCACTGTCGATTGGTACCGGATCTGG
LIC 3' primer for AP2IV-3	AP2IV-3	Reverse	TCCTCCACTTCCAATTTTAGCCGCTGCGTTGTCCCCTGATGAAG
Overespression construct
AP2IV-3 CDS cloning into pCTDDHA3	AP2IV-3 CDS	Forward	ATTCCCGGGGCGGATGGCTCTCTAGTGAGG
AP2IV-3 CDS cloning into pCTDDHA3	AP2IV-3 CDS	Reverse	ATTCCTGCAGGTTACGCTGCGTTGTCCCCTG
AP2IX-9 knockout constructs
AP2IX-9B4UTR5F	5' UTR of AP2IX-9	Forward	GGGGACAACTTTGTATAGAAAAGTTGCATTTTTTAGGTTGAAGAACCGAGCAGC
AP2IX-9B1rUTR5R	5' UTR of AP2IX-9	Reverse	GGGGACTGCTTTTTTGTACAAACTTGCAACGGCATGGCCGAACTACG
AP2IX-9B2rUTR3F	3' UTR of AP2IX-9	Forward	GGGGACAGCTTTCTTGTACAAAGTGGGTTAACGTGAGTTGCGCAGTCTTGC
AP2IX-9B3UTR3R	3' UTR of AP2IX-9	Reverse	GGGGACAACTTTGTATAATAAAGTTGCCCGCTGGAAAAAAGAAAGCGAC
Verify AP2IX-9KO-F	AP2IX-9	Forward	TATGGTACCATATGGGCCACACGCTTTGGGTTCTTAG
Verify AP2IX-9KO-R	AP2IX-9	Reverse	ATAAAGCTTGGTGAGGATGTCTGTTTCATG
AP2IV-3 knockout constructs
AP2IV-3B4UTR5F	5' UTR of AP2IV-3	Forward	GGGGACAACTTTGTATAGAAAAGTTGGGCTTCTTTGCAAAAGACTGACCTC
AP2IV-3B1rUTR5R	5' UTR of AP2IV-3	Reverse	GGGGACTGCTTTTTTGTACAAACTTGGACAGTAGCAGACGGCGAAAGTT
AP2IV-3B2rUTR3F	3' UTR of AP2IV-3	Forward	GGGGACAGCTTTCTTGTACAAAGTGGATTTTTGTTAACCGGCATCTTCGTTTCG
AP2IV-3B3UTR3R	3' UTR of AP2IV-3	Reverse	GGGGACAACTTTGTATAATAAAGTTGGACACGAAACATAAGACAGTCAGGATCAG
Verify AP2IV-3KO-F	AP2IV-3	Forward	CGTCTTTTAGTTCTAACTCCCGCACG
Verify AP2IV-3KO-R	AP2IV-3	Reverse	GGCTCCTTCATGGACAAAACCCTT
Guide RNA constructs
AP2IX-9gRNA1	AP2IX-9	Forward	CGGCGGAGCGGCATTCGCTTTGGgttttagagctagaaatagc
AP2IX-9gRNA2	AP2IX-9	Forward	CGGTTGGTTCGTCAAACGCGGGGgttttagagctagaaatagc
AP2IX-9gRNA3	AP2IX-9	Forward	CGACGTCACCAATCAAGCGTgttttagagctagaaatagc
AP2IX-9gRNA4	AP2IX-9	Forward	CCTGGCGGGAAAGAAAACTTCGGgttttagagctagaaatagc
AP2IV-3gRNA1	AP2IV-3	Forward	CTCGCCGTGGTAATTTGTCTgttttagagctagaaatagc
AP2IV-3gRNA2	AP2IV-3	Forward	CCACGAACGCTCTAACGTTGgttttagagctagaaatagc
Target regions for ChIP-qPCR
ChIP-qPCR	BAG1 region 1	Forward	GCCAGTCGAAAGCCATTAAA
ChIP-qPCR	BAG1 region 1	Reverse	TCACGCGTTCACTGCTACTC
ChIP-qPCR	BAG1 region 2	Forward	CGTCCTCTCTGTCCACGAAC
ChIP-qPCR	BAG1 region 2	Reverse	ATGGGGAACTGGAGGAAGAT
ChIP-qPCR	BAG1 region 3	Forward	AGGTCGCCCGTCTTATTCTT
ChIP-qPCR	BAG1 region 3	Reverse	ACCCAAACATGGAGTTCAGG
ChIP-qPCR	BAG1 region 4	Forward	GACGAGTTCCCGTTTTTCCT
ChIP-qPCR	BAG1 region 4	Reverse	ACAGAGGTCGCTGCGTAGAC
ChIP-qPCR	BAG1 region 5	Forward	CTTTTGCCAAAGGAGACCTG
ChIP-qPCR	BAG1 region 5	Reverse	ATGCCACTGAGCTACACACG
ChIP-qPCR	BAG1 region 6	Forward	GTCGTCTGTGAGAGCGTCAA
ChIP-qPCR	BAG1 region 6	Reverse	GACCTGGGCTTTGCAGATAA
ChIP-qPCR	SRS9 region 1	Reversed	AAAGAGGAGAGCGGCTA
ChIP-qPCR	SRS9 region 1	Reversed	CACGGGTTTGCTTAAACG
ChIP-qPCR	SRS9 region 2	Forword	GAGCAGTCAGCTCTAGTAAT
ChIP-qPCR	SRS9 region 2	Reversed	GGACCCAATGATACAACATC
ChIP-qPCR	SRS9 region 3	Forword	TGACCTGATGTTTAGCAGTC
ChIP-qPCR	SRS9 region 3	Reversed	GACGATTGCTGCGAAGA
ChIP-qPCR	SRS9 region 4	Forword	GGCGTTTGTGACTGTAGA
ChIP-qPCR	SRS9 region 4	Reversed	GGTTCCTTGAGTTGTTGAAG
